# Supplementary material for: Characterization of Resistance Gene Analogues (RGAs) in Apple (Malus × domestica Borkh.) and Their Evolutionary History of the Rosaceae Family
Source: PLoS One. 2014 Feb 5;9(2):e83844. doi: 10.1371/journal.pone.0083844 (PMC3914791; doi:10.1371/journal.pone.0083844)
Supplement: Table S1 — List of accession numbers and abbreviations of resistance gene analogues ( RGAs ) with a nucleotide-binding site (NBS) domain from Malus × domestica , Populus trichocarpa , Vitis vinifera , wild Malus species, Fragaria spp., Prunus spp., Pyrus communis , Rubus idaeus , and Rosa roxburghii. Chromosome location, code, and class based on protein domain analysis are indicated for each of the RGAs of M. domestica. (XLS) [file pone.0083844.s005.xls]

## Sheet: Sheet1
Table S1. List of accession numbers and abbreviations of resistance gene analogues (RGAs) with a nucleotide-binding site (NBS) domain from Malus × domestica, Populus trichocarpa, Vitis vinifera, wild Malus species, Fragaria spp., Prunus spp., Pyrus communis, Rubus idaeus, and Rosa roxburghii. Chromosome location, code, and class based on protein domain analysis are indicated for each of the RGAs …
Species	Accession number	Gene abbreviation	Chromosome	Cluster	Class
Malus x domestica	MDP0000262335	MDP262335	1	R	CNL
(Golden delicious)	MDP0000252069	MDP252069	1	CL2	TNL
	MDP0000292029	MDP292029	1	CL2	TN
	MDP0000298961	MDP298961	1	CL1	NL
	MDP0000495801	MDP495801	1	CL1	NL
	MDP0000223170	MDP223170	1	R	NL
	MDP0000580893	MDP580893	1	R	N
	MDP0000252626	MDP252626	1	R	NL
	MDP0000182155	MDP182155	1	CL3	NL
	MDP0000146771	MDP146771	1	CL3	NL
	MDP0000142723	MDP142723	1	CL4	NL
	MDP0000225072	MDP225072	1	CL4	NL
	MDP0000816743	MDP816743	1	CL4	TNL
	MDP0000693359	MDP693359	1	CL4	NL
	MDP0000173694	MDP173694	1	CL4	NL
	MDP0000566643	MDP566643	1	CL4	TNL
	MDP0000425185	MDP425185	1	CL4	N
	MDP0000579550	MDP579550	1	CL4	N
	MDP0000205727	MDP205727	1	CL4	NL
	MDP0000264960	MDP264960	1	CL4	NL
	MDP0000142273	MDP142273	1	R	NL
	MDP0000551940	MDP551940	1	R	CNL
	MDP0000468697	MDP468697	1	R	NL
	MDP0000494942	MDP494942	1	CL5	NL
	MDP0000242361	MDP242361	1	CL5	NL
	MDP0000508070	MDP508070	1	CL5	NL
	MDP0000142444	MDP142444	1	CL5	NL
	MDP0000144874	MDP144874	1	CL5	NL
	MDP0000662922	MDP662922	1	CL5	NL
	MDP0000634037	MDP634037	1	CL5	TNL
	MDP0000257201	MDP257201	1	CL5	CNL
	MDP0000282740	MDP282740	1	CL5	N
	MDP0000481805	MDP481805	1	CL5	N
	MDP0000149577	MDP149577	1	CL5	CNL
	MDP0000149345	MDP149345	1	CL5	NL
	MDP0000312606	MDP312606	1	CL6	CNL
	MDP0000220175	MDP220175	1	CL6	CNL
	MDP0000160232	MDP160232	1	R	CNL
	MDP0000272751	MDP272751	1	CL7	NL
	MDP0000304482	MDP304482	1	CL7	NL
	MDP0000266706	MDP266706	1	CL7	CNL
	MDP0000235013	MDP235013	1	R	CN
	MDP0000388401	MDP388401	2	CL8	N
	MDP0000685087	MDP685087	2	CL8	TNL
	MDP0000468314	MDP468314	2	CL8	CT
	MDP0000373434	MDP373434	2	CL8	CT
	MDP0000769222	MDP769222	2	R	TN
	MDP0000675405	MDP675405	2	R	TNL
	MDP0000722337	MDP722337	2	CL9	N
	MDP0000646574	MDP646574	2	CL9	N
	MDP0000577795	MDP577795	2	CL9	N
	MDP0000603006	MDP603006	2	CL9	TNL
	MDP0000522693	MDP522693	2	CL9	N
	MDP0000393752	MDP393752	2	CL9	NL
	MDP0000622549	MDP622549	2	CL9	TNL
	MDP0000640736	MDP640736	2	CL9	TNL
	MDP0000548481	MDP548481	2	CL9	TNL
	MDP0000720360	MDP720360	2	CL9	N
	MDP0000430035	MDP430035	2	CL9	NL
	MDP0000563856	MDP563856	2	CL9	NL
	MDP0000466397	MDP466397	2	CL9	NL
	MDP0000734768	MDP734768	2	CL9	N
	MDP0000717656	MDP717656	2	CL9	TN
	MDP0000582438	MDP582438	2	CL9	NL
	MDP0000723534	MDP723534	2	CL9	TNL
	MDP0000563251	MDP563251	2	CL9	CT
	MDP0000458576	MDP458576	2	CL9	TNL
	MDP0000565527	MDP565527	2	CL9	NL
	MDP0000404538	MDP404538	2	CL10	NL
	MDP0000522996	MDP522996	2	CL10	N
	MDP0000723101	MDP723101	2	CL10	TNL
	MDP0000414895	MDP414895	2	CL10	CT
	MDP0000610303	MDP610303	2	CL10	N
	MDP0000460947	MDP460947	2	CL10	NL
	MDP0000602346	MDP602346	2	CL10	CT N
	MDP0000681569	MDP681569	2	CL10	CT N
	MDP0000754312	MDP754312	2	CL10	CT
	MDP0000902193	MDP902193	2	CL10	TN
	MDP0000468499	MDP468499	2	CL10	TN
	MDP0000509532	MDP509532	2	CL10	CT
	MDP0000494647	MDP494647	2	CL10	CT
	MDP0000552270	MDP552270	2	R	CNL
	MDP0000216222	MDP216222	2	CL11	N
	MDP0000295971	MDP295971	2	CL11	N
	MDP0000309814	MDP309814	2	CL11	NL
	MDP0000164113	MDP164113	2	CL11	N
	MDP0000594794	MDP594794	2	CL11	N
	MDP0000758639	MDP758639	2	CL11	TN
	MDP0000691903	MDP691903	2	CL11	N
	MDP0000308635	MDP308635	2	CL11	NL
	MDP0000310183	MDP310183	2	R	NL
	MDP0000807776	MDP807776	2	R	NL
	MDP0000219228	MDP219228	14	CL124	NL
	MDP0000168665	MDP168665	14	CL124	TNL
	MDP0000258248	MDP258248	2	CL12	TNL
	MDP0000170759	MDP170759	2	CL12	NL
	MDP0000120711	MDP120711	2	CL16	N
	MDP0000158225	MDP158225	2	CL16	NL
	MDP0000752579	MDP752579	2	CL16	N
	MDP0000184060	MDP184060	2	CL15	TNL
	MDP0000258012	MDP258012	2	CL15	TN
	MDP0000301892	MDP301892	2	CL15	NL
	MDP0000206582	MDP206582	2	CL15	NL
	MDP0000180849	MDP180849	2	CL14	N
	MDP0000125814	MDP125814	2	CL14	TN
	MDP0000177898	MDP177898	2	CL14	TN
	MDP0000286805	MDP286805	2	CL14	TN
	MDP0000620944	MDP620944	2	CL13	NL
	MDP0000177416	MDP177416	2	CL13	N
	MDP0000668041	MDP668041	2	CL12	NL
	MDP0000301518	MDP301518	2	R	CNL
	MDP0000416511	MDP416511	2	Cl17	CNL
	MDP0000291035	MDP291035	2	Cl17	CNL
	MDP0000286204	MDP286204	n.p.	n.p.	CNL
	MDP0000157225	MDP157225	2	Cl17	NL
	MDP0000222790	MDP222790	2	Cl17	CNL
	MDP0000164725	MDP164725	2	Cl17	NL
	MDP0000414786	MDP414786	2	Cl17	NL
	MDP0000196734	MDP196734	2	Cl17	NL
	MDP0000214225	MDP214225	2	Cl17	CNL
	MDP0000176962	MDP176962	2	R	NL
	MDP0000261720	MDP261720	2	CL22	CN
	MDP0000184696	MDP184696	2	CL22	NL
	MDP0000312526	MDP312526	2	CL22	CNL
	MDP0000543721	MDP543721	2	CL22	CNL
	MDP0000640508	MDP640508	2	CL22	NL
	MDP0000400398	MDP400398	2	CL22	TNL
	MDP0000706467	MDP706467	2	CL22	TN
	MDP0000532920	MDP532920	2	CL22	TNL
	MDP0000573412	MDP573412	2	CL22	NL
	MDP0000695029	MDP695029	2	CL22	TN
	MDP0000634963	MDP634963	2	R	TNL
	MDP0000261612	MDP261612	2	CL21	NL
	MDP0000751628	MDP751628	2	CL21	N
	MDP0000198658	MDP198658	2	CL21	CNL
	MDP0000157208	MDP157208	2	CL21	CNL
	MDP0000218561	MDP218561	2	CL21	NL
	MDP0000200216	MDP200216	2	R	NL
	MDP0000318654	MDP318654	2	R	NL
	MDP0000297667	MDP297667	2	R	NL
	MDP0000195932	MDP195932	2	CL20	TNL
	MDP0000207170	MDP207170	2	CL20	TNL
	MDP0000282463	MDP282463	2	CL19	CN
	MDP0000203206	MDP203206	2	CL19	NL
	MDP0000298828	MDP298828	2	CL19	NL
	MDP0000301358	MDP301358	2	CL19	N
	MDP0000221824	MDP221824	2	CL19	N
	MDP0000260265	MDP260265	2	R	NL
	MDP0000688316	MDP688316	2	R	TNL
	MDP0000145963	MDP145963	2	CL18	N
	MDP0000610579	MDP610579	2	CL18	N
	MDP0000168490	MDP168490	2	R	N
	MDP0000302258	MDP302258	3	CL23	CNL
	MDP0000141377	MDP141377	3	CL23	CN
	MDP0000269188	MDP269188	3	CL23	CN
	MDP0000182993	MDP182993	3	CL24	CN
	MDP0000127733	MDP127733	3	CL24	CN
	MDP0000275115	MDP275115	3	CL24	CNL
	MDP0000644421	MDP644421	3	CL24	NL
	MDP0000162814	MDP162814	3	R	CN
	MDP0000321932	MDP321932	3	CL25	NL
	MDP0000178490	MDP178490	3	CL25	CNL
	MDP0000247870	MDP247870	3	R	NL
	MDP0000825919	MDP825919	3	CL26	CNL
	MDP0000302574	MDP302574	3	CL26	CNL
	MDP0000224017	MDP224017	3	CL27	N
	MDP0000240942	MDP240942	3	CL27	N
	MDP0000158933	MDP158933	3	CL27	NL
	MDP0000199715	MDP199715	3	CL27	CN
	MDP0000231100	MDP231100	3	R	NL
	MDP0000184501	MDP184501	3	CL28	N
	MDP0000140693	MDP140693	3	CL28	CN
	MDP0000290896	MDP290896	3	CL29	N
	MDP0000215028	MDP215028	3	CL29	CNL
	MDP0000215030	MDP215030	3	CL29	CNL
	MDP0000637389	MDP637389	3	CL30	TNL
	MDP0000258016	MDP258016	3	CL30	CN
	MDP0000410777	MDP410777	3	CL30	NL
	MDP0000748617	MDP748617	3	CL31	CT
	MDP0000264750	MDP264750	3	CL31	CN
	MDP0000608722	MDP608722	3	R	CT
	MDP0000317856	MDP317856	3	R	TNL
	MDP0000285888	MDP285888	3	R	NL
	MDP0000377050	MDP377050	3	R	TN
	MDP0000162375	MDP162375	3	R	CNL
	MDP0000316559	MDP316559	3	CL32	NL
	MDP0000850531	MDP850531	3	CL32	CNL
	MDP0000303694	MDP303694	3	CL32	NL
	MDP0000148410	MDP148410	3	CL32	CN
	MDP0000308069	MDP308069	3	CL32	CN
	MDP0000151002	MDP151002	3	CL32	CNL
	MDP0000643262	MDP643262	3	CL32	CN
	MDP0000874507	MDP874507	3	R	NL
	MDP0000486255	MDP486255	3	R	N
	MDP0000266458	MDP266458	3	R	N
	MDP0000207179	MDP207179	3	CL33	NL
	MDP0000218445	MDP218445	3	CL33	NL
	MDP0000209861	MDP209861	3	CL33	NL
	MDP0000292353	MDP292353	3	R	N
	MDP0000295852	MDP295852	4	R	CNL
	MDP0000166360	MDP166360	4	CL34	TNL
	MDP0000453115	MDP453115	4	CL34	CN
	MDP0000119898	MDP119898	4	R	NL
	MDP0000171005	MDP171005	4	R	CNL
	MDP0000155539	MDP155539	4	CL35	NL
	MDP0000144969	MDP144969	4	CL35	NL
	MDP0000385459	MDP385459	4	CL35	N
	MDP0000513626	MDP513626	4	CL35	NL
	MDP0000516713	MDP516713	4	CL35	CNL
	MDP0000227461	MDP227461	4	CL36	NL
	MDP0000197195	MDP197195	4	CL36	NL
	MDP0000296620	MDP296620	4	CL36	N
	MDP0000173893	MDP173893	4	R	TN
	MDP0000221531	MDP221531	4	R	N
	MDP0000264734	MDP264734	4	CL37	TN
	MDP0000208848	MDP208848	4	CL37	TNL
	MDP0000612748	MDP612748	4	CL37	N
	MDP0000161787	MDP161787	4	R	TNL
	MDP0000160289	MDP160289	4	R	NL
	MDP0000125643	MDP125643	4	R	TNL
	MDP0000178082	MDP178082	4	R	N
	MDP0000312812	MDP312812	4	CL38	NL
	MDP0000306942	MDP306942	4	CL38	CNL
	MDP0000279585	MDP279585	4	R	TN
	MDP0000420871	MDP420871	4	R	TN
	MDP0000300921	MDP300921	4	R	NL
	MDP0000180359	MDP180359	5	R	CNL
	MDP0000285776	MDP285776	5	CL39	TNL
	MDP0000678313	MDP678313	5	CL39	N
	MDP0000378930	MDP378930	5	CL40	TNL
	MDP0000210772	MDP210772	5	CL40	NL
	MDP0000272916	MDP272916	5	CL40	NL
	MDP0000216962	MDP216962	5	CL40	NL
	MDP0000279719	MDP279719	5	CL40	NL
	MDP0000144502	MDP144502	5	CL40	NL
	MDP0000218361	MDP218361	5	CL40	NL
	MDP0000583485	MDP583485	5	R	NL
	MDP0000244117	MDP244117	5	CL41	NL
	MDP0000579018	MDP579018	5	CL41	NL
	MDP0000770279	MDP770279	5	R	TNL
	MDP0000240977	MDP240977	5	CL42	TN
	MDP0000284876	MDP284876	5	CL42	NL
	MDP0000317557	MDP317557	5	CL42	CN
	MDP0000173257	MDP173257	5	R	N
	MDP0000311735	MDP311735	5	R	CNL
	MDP0000265756	MDP265756	5	CL43	NL
	MDP0000292704	MDP292704	5	CL43	NL
	MDP0000496651	MDP496651	5	CL44	N
	MDP0000553241	MDP553241	5	CL44	N
	MDP0000200491	MDP200491	5	R	NL
	MDP0000662618	MDP662618	5	CL45	TN
	MDP0000749757	MDP749757	5	CL45	TNL
	MDP0000586383	MDP586383	5	CL45	TNL
	MDP0000574730	MDP574730	5	CL45	NL
	MDP0000675339	MDP675339	5	CL45	NL
	MDP0000566510	MDP566510	5	CL45	TNL
	MDP0000193014	MDP193014	5	CL46	TNL
	MDP0000221798	MDP221798	5	CL46	N
	MDP0000312861	MDP312861	5	CL46	N
	MDP0000304327	MDP304327	5	R	N
	MDP0000569485	MDP569485	5	CL47	TN
	MDP0000463968	MDP463968	5	CL47	N
	MDP0000663755	MDP663755	5	CL48	NL
	MDP0000642001	MDP642001	5	CL48	NL
	MDP0000642004	MDP642004	5	CL48	TN
	MDP0000446616	MDP446616	5	CL48	TNL
	MDP0000605593	MDP605593	5	CL48	TNL
	MDP0000419890	MDP419890	5	CL48	TN
	MDP0000505414	MDP505414	5	R	TN
	MDP0000178408	MDP178408	5	R	N
	MDP0000299682	MDP299682	5	R	NL
	MDP0000742228	MDP742228	5	R	NL
	MDP0000585239	MDP585239	6	CL49	CNL
	MDP0000811127	MDP811127	6	CL49	NL
	MDP0000811129	MDP811129	6	CL49	CNL
	MDP0000141545	MDP141545	6	R	N
	MDP0000399716	MDP399716	6	CL50	TNL
	MDP0000188164	MDP188164	6	CL50	NL
	MDP0000257606	MDP257606	6	CL50	NL
	MDP0000668433	MDP668433	6	CL50	TNL
	MDP0000187349	MDP187349	6	R	N
	MDP0000127009	MDP127009	7	CL51	NL
	MDP0000243301	MDP243301	7	CL51	NL
	MDP0000241462	MDP241462	7	CL51	CNL
	MDP0000206335	MDP206335	7	CL51	CNL
	MDP0000166759	MDP166759	7	CL51	NL
	MDP0000692523	MDP692523	7	CL51	TN
	MDP0000274330	MDP274330	7	R	CN
	MDP0000292810	MDP292810	7	CL51	NL
	MDP0000259862	MDP259862	7	CL51	CN
	MDP0000239512	MDP239512	7	CL52	N
	MDP0000243304	MDP243304	7	CL52	CN
	MDP0000304378	MDP304378	7	CL52	CNL
	MDP0000198142	MDP198142	7	CL52	N
	MDP0000129379	MDP129379	7	CL52	NL
	MDP0000226112	MDP226112	7	CL52	NL
	MDP0000213971	MDP213971	7	CL52	N
	MDP0000772634	MDP772634	7	CL52	NL
	MDP0000480926	MDP480926	7	CL53	CNL
	MDP0000484925	MDP484925	7	CL53	NL
	MDP0000493661	MDP493661	7	CL53	NL
	MDP0000321189	MDP321189	7	CL53	NL
	MDP0000152506	MDP152506	n.p.	n.p.	NL
	MDP0000269310	MDP269310	7	CL55	NL
	MDP0000263592	MDP263592	7	CL55	N
	MDP0000289031	MDP289031	7	CL54	NL
	MDP0000277725	MDP277725	7	CL54	NL
	MDP0000218839	MDP218839	7	CL54	NL
	MDP0000313003	MDP313003	7	CL55	NL
	MDP0000221045	MDP221045	7	CL55	CN
	MDP0000514066	MDP514066	7	CL56	CNL
	MDP0000232833	MDP232833	7	CL56	CNL
	MDP0000166609	MDP166609	7	CL58	NL
	MDP0000765480	MDP765480	7	CL57	TNL
	MDP0000283664	MDP283664	7	CL57	TNL
	MDP0000302175	MDP302175	7	CL58	NL
	MDP0000278552	MDP278552	7	CL58	NL
	MDP0000605649	MDP605649	7	CL58	TNL
	MDP0000605673	MDP605673	7	CL58	TNL
	MDP0000187497	MDP187497	7	CL58	NL
	MDP0000293188	MDP293188	7	R	TNL
	MDP0000392360	MDP392360	7	CL59	TN
	MDP0000540495	MDP540495	7	CL59	TN
	MDP0000301298	MDP301298	7	CL59	NL
	MDP0000266073	MDP266073	7	R	NL
	MDP0000258059	MDP258059	8	CL62	N
	MDP0000581469	MDP581469	n.p.	n.p.	N
	MDP0000456683	MDP456683	8	CL62	NL
	MDP0000527649	MDP527649	8	CL62	N
	MDP0000269116	MDP269116	8	CL62	NL
	MDP0000376600	MDP376600	8	R	TNL
	MDP0000196909	MDP196909	8	R	TN
	MDP0000212385	MDP212385	8	CL63	TNL
	MDP0000498694	MDP498694	8	CL63	NL
	MDP0000210357	MDP210357	8	CL63	NL
	MDP0000190871	MDP190871	8	CL63	NL
	MDP0000200122	MDP200122	8	CL63	NL
	MDP0000297478	MDP297478	8	CL63	NL
	MDP0000291205	MDP291205	8	CL63	NL
	MDP0000252903	MDP252903	8	CL63	CNL
	MDP0000715013	MDP715013	8	CL64	CNL
	MDP0000861936	MDP861936	8	CL64	NL
	MDP0000294503	MDP294503	8	CL64	CNL
	MDP0000293114	MDP293114	8	CL64	CNL
	MDP0000259527	MDP259527	8	CL64	CNL
	MDP0000198998	MDP198998	8	CL64	CNL
	MDP0000715979	MDP715979	8	CL64	CN
	MDP0000263005	MDP263005	8	CL64	CNL
	MDP0000263006	MDP263006	8	CL64	CNL
	MDP0000175932	MDP175932	8	CL64	CNL
	MDP0000278375	MDP278375	8	CL64	CNL
	MDP0000754365	MDP754365	8	CL64	TNL
	MDP0000258985	MDP258985	8	CL65	CNL
	MDP0000259807	MDP259807	8	CL65	NL
	MDP0000310092	MDP310092	8	CL65	CNL
	MDP0000318205	MDP318205	8	R	CN
	MDP0000437040	MDP437040	8	CL66	TNL
	MDP0000570682	MDP570682	8	CL66	TNL
	MDP0000496069	MDP496069	8	CL66	TNL
	MDP0000680550	MDP680550	8	CL66	N
	MDP0000220580	MDP220580	8	CL66	TNL
	MDP0000641933	MDP641933	8	CL67	TNL
	MDP0000732194	MDP732194	8	CL67	TNL
	MDP0000685425	MDP685425	8	CL67	TNL
	MDP0000403796	MDP403796	8	R	TNL
	MDP0000312668	MDP312668	8	CL68	CNL
	MDP0000316884	MDP316884	8	CL68	CNL
	MDP0000233739	MDP233739	8	CL68	CNL
	MDP0000415930	MDP415930	8	CL68	CNL
	MDP0000314069	MDP314069	8	CL68	NL
	MDP0000154841	MDP154841	8	CL68	CNL
	MDP0000142781	MDP142781	8	CL68	CNL
	MDP0000154617	MDP154617	8	CL68	CN
	MDP0000704323	MDP704323	8	CL69	CNL
	MDP0000810351	MDP810351	8	CL69	CNL
	MDP0000304601	MDP304601	8	CL69	CNL
	MDP0000290186	MDP290186	8	CL69	CNL
	MDP0000195139	MDP195139	8	CL69	CNL
	MDP0000135249	MDP135249	8	CL69	CNL
	MDP0000641906	MDP641906	8	CL71	CNL
	MDP0000181087	MDP181087	n.p.	n.p.	N
	MDP0000169431	MDP169431	8	CL70	CNL
	MDP0000410551	MDP410551	8	CL69	N
	MDP0000374227	MDP374227	8	R	CNL
	MDP0000190531	MDP190531	8	CL71	CNL
	MDP0000533075	MDP533075	8	R	CN
	MDP0000320866	MDP320866	8	CL72	NL
	MDP0000641805	MDP641805	8	CL72	NL
	MDP0000717125	MDP717125	8	CL72	NL
	MDP0000287433	MDP287433	8	R	CN
	MDP0000754524	MDP754524	8	R	TNL
	MDP0000150345	MDP150345	8	R	TN
	MDP0000207438	MDP207438	8	CL73	CNL
	MDP0000187663	MDP187663	8	CL73	CNL
	MDP0000210537	MDP210537	8	CL74	TNL
	MDP0000642458	MDP642458	8	CL74	N
	MDP0000580157	MDP580157	8	CL75	TN
	MDP0000184177	MDP184177	8	CL75	NL
	MDP0000270204	MDP270204	8	R	NL
	MDP0000151484	MDP151484	9	CL76	TNL
	MDP0000260910	MDP260910	9	CL76	TN
	MDP0000740574	MDP740574	9	CL76	TNL
	MDP0000680893	MDP680893	9	CL76	TNL
	MDP0000264975	MDP264975	9	CL76	TNL
	MDP0000734656	MDP734656	9	CL76	N
	MDP0000255546	MDP255546	9	CL76	NL
	MDP0000586712	MDP586712	9	CL76	TNL
	MDP0000198017	MDP198017	9	CL76	NL
	MDP0000737010	MDP737010	9	CL76	TNL
	MDP0000225069	MDP225069	9	CL76	NL
	MDP0000396307	MDP396307	9	CL76	TNL
	MDP0000530336	MDP530336	9	CL77	NL
	MDP0000724111	MDP724111	9	CL77	TNL
	MDP0000286727	MDP286727	9	CL78	NL
	MDP0000393857	MDP393857	9	CL78	TNL
	MDP0000173414	MDP173414	9	R	CNL
	MDP0000671190	MDP671190	9	R	CNL
	MDP0000207919	MDP207919	9	R	NL
	MDP0000159004	MDP159004	9	CL79	NL
	MDP0000122964	MDP122964	9	CL79	NL
	MDP0000156770	MDP156770	9	CL80	N
	MDP0000287354	MDP287354	9	CL80	TNL
	MDP0000134667	MDP134667	9	CL80	TNL
	MDP0000204807	MDP204807	9	CL81	NL
	MDP0000164781	MDP164781	9	CL81	NL
	MDP0000671416	MDP671416	9	CL81	TNL
	MDP0000900762	MDP900762	7	CL61	N
	MDP0000446521	MDP446521	7	CL61	N
	MDP0000446522	MDP446522	7	CL61	TNL
	MDP0000438524	MDP438524	9	R	NL
	MDP0000125338	MDP125338	9	CL82	CNL
	MDP0000268912	MDP268912	9	CL82	CNL
	MDP0000631647	MDP631647	9	CL83	TNL
	MDP0000403562	MDP403562	9	CL83	TNL
	MDP0000201173	MDP201173	9	R	CNL
	MDP0000150992	MDP150992	15	CL131	NL
	MDP0000148912	MDP148912	15	CL131	NL
	MDP0000506162	MDP506162	15	CL131	TNL
	MDP0000165669	MDP165669	9	CL85	N
	MDP0000540840	MDP540840	9	R	NL
	MDP0000141556	MDP141556	9	CL84	N
	MDP0000305556	MDP305556	9	CL84	CNL
	MDP0000629683	MDP629683	9	CL84	CN
	MDP0000187045	MDP187045	9	R	NL
	MDP0000287836	MDP287836	9	CL85	NL
	MDP0000685819	MDP685819	10	CL86	NL
	MDP0000424413	MDP424413	10	CL86	NL
	MDP0000284479	MDP284479	10	CL87	CT
	MDP0000637744	MDP637744	10	CL87	TNL
	MDP0000182552	MDP182552	10	CL87	TNL
	MDP0000295886	MDP295886	10	CL87	TNL
	MDP0000287509	MDP287509	10	R	NL
	MDP0000295727	MDP295727	10	CL88	N
	MDP0000149997	MDP149997	10	CL88	NL
	MDP0000220842	MDP220842	10	R	NL
	MDP0000455346	MDP455346	10	CL89	CT
	MDP0000373421	MDP373421	10	CL89	CT
	MDP0000465174	MDP465174	10	CL89	TNL
	MDP0000197918	MDP197918	10	CL89	N
	MDP0000264369	MDP264369	10	CL89	NL
	MDP0000192381	MDP192381	10	CL91	NL
	MDP0000265855	MDP265855	10	CL91	CN
	MDP0000463166	MDP463166	10	CL91	NL
	MDP0000187390	MDP187390	10	R	NL
	MDP0000169509	MDP169509	10	CL90	NL
	MDP0000309582	MDP309582	10	CL90	NL
	MDP0000264448	MDP264448	10	CL90	N
	MDP0000170409	MDP170409	10	CL91	NL
	MDP0000157962	MDP157962	10	R	NL
	MDP0000612864	MDP612864	10	CL92	TNL
	MDP0000468720	MDP468720	10	CL92	TNL
	MDP0000490004	MDP490004	10	R	TNL
	MDP0000865714	MDP865714	10	R	N
	MDP0000152681	MDP152681	10	R	CNL
	MDP0000185851	MDP185851	10	R	N
	MDP0000270559	MDP270559	10	CL93	TNL
	MDP0000184756	MDP184756	10	CL93	NL
	MDP0000162225	MDP162225	10	R	NL
	MDP0000173626	MDP173626	10	CL95	N
	MDP0000736915	MDP736915	10	CL95	TNL
	MDP0000735861	MDP735861	10	CL95	TNL
	MDP0000280705	MDP280705	10	R	CNL
	MDP0000120040	MDP120040	10	R	N
	MDP0000288587	MDP288587	10	CL96	TNL
	MDP0000219893	MDP219893	10	CL96	TN
	MDP0000920827	MDP920827	10	R	N
	MDP0000201139	MDP201139	10	CL97	N
	MDP0000297546	MDP297546	10	CL97	N
	MDP0000143915	MDP143915	10	CL97	N
	MDP0000249484	MDP249484	10	CL97	N
	MDP0000569038	MDP569038	10	R	CN
	MDP0000127552	MDP127552	10	CL98	NL
	MDP0000271176	MDP271176	10	CL98	NL
	MDP0000249580	MDP249580	10	R	CNL
	MDP0000312852	MDP312852	10	CL99	CNL
	MDP0000539595	MDP539595	10	CL99	CNL
	MDP0000194847	MDP194847	11	R	N
	MDP0000255613	MDP255613	11	CL100	CNL
	MDP0000268081	MDP268081	11	CL100	CN
	MDP0000698001	MDP698001	11	R	N
	MDP0000180389	MDP180389	11	CL102	CNL
	MDP0000153782	MDP153782	11	CL102	CNL
	MDP0000212932	MDP212932	11	CL102	CNL
	MDP0000442276	MDP442276	11	CL101	N
	MDP0000401390	MDP401390	11	CL101	NL
	MDP0000193087	MDP193087	11	CL101	NL
	MDP0000174796	MDP174796	11	CL101	NL
	MDP0000732188	MDP732188	n.p.	n.p.	NL
	MDP0000734561	MDP734561	11	CL101	CNL
	MDP0000160821	MDP160821	11	CL101	CNL
	MDP0000230932	MDP230932	11	CL102	CN
	MDP0000279270	MDP279270	11	CL102	NL
	MDP0000285649	MDP285649	11	CL102	NL
	MDP0000557447	MDP557447	11	CL102	N
	MDP0000148422	MDP148422	11	CL102	NL
	MDP0000205859	MDP205859	11	CL102	NL
	MDP0000290091	MDP290091	11	CL102	NL
	MDP0000895328	MDP895328	11	CL103	NL
	MDP0000247886	MDP247886	11	CL103	TNL
	MDP0000780100	MDP780100	11	CL103	CNL
	MDP0000236898	MDP236898	11	CL103	NL
	MDP0000562504	MDP562504	11	CL103	N
	MDP0000166379	MDP166379	11	CL103	N
	MDP0000210751	MDP210751	11	CL103	NL
	MDP0000174704	MDP174704	11	CL103	NL
	MDP0000722602	MDP722602	11	CL103	N
	MDP0000304705	MDP304705	11	CL104	NL
	MDP0000307108	MDP307108	11	CL104	NL
	MDP0000138499	MDP138499	11	CL104	NL
	MDP0000119934	MDP119934	11	CL104	NL
	MDP0000320045	MDP320045	11	CL104	NL
	MDP0000449718	MDP449718	11	CL104	N
	MDP0000733294	MDP733294	11	CL105	NL
	MDP0000256388	MDP256388	11	CL105	NL
	MDP0000147944	MDP147944	11	CL105	NL
	MDP0000211316	MDP211316	11	CL105	CNL
	MDP0000299465	MDP299465	11	CL105	CNL
	MDP0000275398	MDP275398	11	CL105	NL
	MDP0000159528	MDP159528	11	CL105	NL
	MDP0000442914	MDP442914	11	CL105	N
	MDP0000172292	MDP172292	11	CL106	NL
	MDP0000432414	MDP432414	11	CL106	NL
	MDP0000515213	MDP515213	11	CL106	CNL
	MDP0000163734	MDP163734	11	CL107	CN
	MDP0000704003	MDP704003	11	CL107	NL
	MDP0000701741	MDP701741	n.p.	n.p.	N
	MDP0000752582	MDP752582	11	CL108	N
	MDP0000568382	MDP568382	11	CL108	CNL
	MDP0000306356	MDP306356	11	CL108	NL
	MDP0000283249	MDP283249	11	CL108	NL
	MDP0000191794	MDP191794	11	CL109	CNL
	MDP0000307119	MDP307119	11	CL109	CNL
	MDP0000318995	MDP318995	11	CL109	CNL
	MDP0000266556	MDP266556	11	CL110	CNL
	MDP0000174069	MDP174069	11	CL110	CNL
	MDP0000718279	MDP718279	11	CL110	NL
	MDP0000261025	MDP261025	11	CL110	C NL
	MDP0000163144	MDP163144	11	CL111	CNL
	MDP0000216418	MDP216418	11	CL111	CN
	MDP0000234246	MDP234246	11	CL111	CN
	MDP0000311129	MDP311129	11	CL111	CNL
	MDP0000253618	MDP253618	11	CL111	N
	MDP0000171887	MDP171887	11	CL111	N
	MDP0000292631	MDP292631	11	CL111	N
	MDP0000224252	MDP224252	11	CL111	CNL
	MDP0000270249	MDP270249	11	CL111	CN
	MDP0000282733	MDP282733	11	CL111	CN
	MDP0000193872	MDP193872	11	CL111	CNL
	MDP0000283821	MDP283821	11	R	TNL
	MDP0000268122	MDP268122	11	CL112	NL
	MDP0000179430	MDP179430	11	CL112	NL
	MDP0000315831	MDP315831	11	R	NL
	MDP0000263559	MDP263559	11	R	CNL
	MDP0000306705	MDP306705	11	R	CNL
	MDP0000168385	MDP168385	11	R	CNL
	MDP0000217979	MDP217979	11	R	CN
	MDP0000277868	MDP277868	12	CL113	CT
	MDP0000277869	MDP277869	12	CL113	TN
	MDP0000636876	MDP636876	12	CL113	TN
	MDP0000126648	MDP126648	12	R	N
	MDP0000276343	MDP276343	12	CL114	N
	MDP0000176003	MDP176003	12	CL114	NL
	MDP0000143700	MDP143700	12	CL114	TNL
	MDP0000194201	MDP194201	12	CL114	N
	MDP0000524931	MDP524931	12	R	TN
	MDP0000133004	MDP133004	12	R	TN
	MDP0000561556	MDP561556	12	R	CNL
	MDP0000645277	MDP645277	12	CL115	NL
	MDP0000315355	MDP315355	12	CL115	NL
	MDP0000131581	MDP131581	12	CL115	CN
	MDP0000744516	MDP744516	12	CL115	CN
	MDP0000123760	MDP123760	12	CL115	TNL
	MDP0000280150	MDP280150	12	CL115	CN
	MDP0000191112	MDP191112	12	CL115	CN
	MDP0000268494	MDP268494	12	R	NL
	MDP0000569621	MDP569621	12	R	TNL
	MDP0000288100	MDP288100	12	R	N
	MDP0000754718	MDP754718	12	R	CT
	MDP0000203072	MDP203072	12	R	N
	MDP0000315988	MDP315988	12	CL116	CNL
	MDP0000708478	MDP708478	12	CL116	CNL
	MDP0000227152	MDP227152	12	R	CNL
	MDP0000190750	MDP190750	12	CL117	CN
	MDP0000869889	MDP869889	12	CL117	N
	MDP0000146781	MDP146781	12	CL117	TN
	MDP0000199392	MDP199392	12	CL117	TNL
	MDP0000232671	MDP232671	12	CL118	TNL
	MDP0000278168	MDP278168	12	CL118	NL
	MDP0000419843	MDP419843	12	CL118	NL
	MDP0000288512	MDP288512	12	CL118	N
	MDP0000314031	MDP314031	12	CL118	TNL
	MDP0000676795	MDP676795	12	CL118	NL
	MDP0000197733	MDP197733	12	R	NL
	MDP0000945169	MDP945169	13	R	N
	MDP0000574827	MDP574827	13	CL119	NL
	MDP0000301983	MDP301983	13	CL119	NL
	MDP0000171580	MDP171580	13	R	CNL
	MDP0000641035	MDP641035	13	CL120	NL
	MDP0000735550	MDP735550	13	CL120	TN
	MDP0000309192	MDP309192	13	R	N
	MDP0000389147	MDP389147	13	R	TNL
	MDP0000236352	MDP236352	13	R	NL
	MDP0000726867	MDP726867	7	R	NL
	MDP0000522063	MDP522063	13	R	N
	MDP0000171723	MDP171723	13	R	CNL
	MDP0000738828	MDP738828	13	R	CNL
	MDP0000220353	MDP220353	13	CL121	TNL
	MDP0000287351	MDP287351	13	CL121	TNL
	MDP0000823812	MDP823812	13	CL122	CN
	MDP0000297707	MDP297707	13	CL122	TNL
	MDP0000637728	MDP637728	13	R	TN
	MDP0000242816	MDP242816	14	R	N
	MDP0000667502	MDP667502	14	CL123	CNL
	MDP0000164312	MDP164312	14	CL123	CNL
	MDP0000434886	MDP434886	14	CL123	N
	MDP0000247576	MDP247576	14	CL123	NL
	MDP0000182716	MDP182716	14	CL123	NL
	MDP0000284699	MDP284699	14	CL123	NL
	MDP0000267866	MDP267866	14	CL123	N
	MDP0000901826	MDP901826	14	CL124	CNL
	MDP0000131170	MDP131170	14	CL124	CNL
	MDP0000311542	MDP311542	14	CL124	CNL
	MDP0000202333	MDP202333	14	R	CN
	MDP0000724110	MDP724110	14	CL125	TNL
	MDP0000740745	MDP740745	14	CL125	N
	MDP0000744129	MDP744129	14	CL126	N
	MDP0000146255	MDP146255	14	CL126	CNL
	MDP0000207416	MDP207416	14	R	N
	MDP0000710999	MDP710999	14	R	TNL
	MDP0000457846	MDP457846	14	R	NL
	MDP0000127345	MDP127345	15	CL127	NL
	MDP0000128823	MDP128823	15	CL127	NL
	MDP0000290919	MDP290919	15	CL127	NL
	MDP0000613689	MDP613689	15	CL128	CNL
	MDP0000209194	MDP209194	15	CL128	CN
	MDP0000197558	MDP197558	15	R	CN
	MDP0000664885	MDP664885	15	CL129	TNL
	MDP0000297052	MDP297052	15	CL129	NL
	MDP0000213552	MDP213552	15	CL130	CNL
	MDP0000204620	MDP204620	15	CL130	CNL
	MDP0000514837	MDP514837	n.p.	n.p.	N
	MDP0000290212	MDP290212	8	R	NL
	MDP0000322399	MDP322399	15	CL132	NL
	MDP0000743705	MDP743705	15	CL132	CT
	MDP0000208381	MDP208381	15	R	NL
	MDP0000600078	MDP600078	10	CL94	NL
	MDP0000312967	MDP312967	10	CL94	CNL
	MDP0000160795	MDP160795	10	CL94	NL
	MDP0000589108	MDP589108	15	R	TNL
	MDP0000860957	MDP860957	15	CL133	NL
	MDP0000560245	MDP560245	15	CL133	NL
	MDP0000410502	MDP410502	15	CL133	TN
	MDP0000272830	MDP272830	15	CL134	NL
	MDP0000218243	MDP218243	15	CL134	N
	MDP0000198980	MDP198980	7	CL61	NL
	MDP0000525273	MDP525273	7	CL61	TNL
	MDP0000252913	MDP252913	7	CL61	NL
	MDP0000395902	MDP395902	7	CL61	NL
	MDP0000137113	MDP137113	7	CL61	NL
	MDP0000249156	MDP249156	7	CL61	NL
	MDP0000139028	MDP139028	7	CL60	N
	MDP0000774112	MDP774112	7	CL60	N
	MDP0000307150	MDP307150	7	CL59	NL
	MDP0000210562	MDP210562	7	CL59	NL
	MDP0000299783	MDP299783	15	R	N
	MDP0000257717	MDP257717	15	CL135	NL
	MDP0000258974	MDP258974	15	CL135	NL
	MDP0000640906	MDP640906	15	CL136	N
	MDP0000140430	MDP140430	15	CL136	CNL
	MDP0000316207	MDP316207	15	CL137	N
	MDP0000310094	MDP310094	15	CL137	NL
	MDP0000303496	MDP303496	15	R	TNL
	MDP0000486133	MDP486133	15	R	TN
	MDP0000225602	MDP225602	15	R	CNL
	MDP0000394412	MDP394412	15	CL138	N
	MDP0000585922	MDP585922	15	CL138	N
	MDP0000748669	MDP748669	15	CL138	TNL
	MDP0000174457	MDP174457	15	R	NL
	MDP0000120349	MDP120349	15	R	NL
	MDP0000470292	MDP470292	15	R	TNL
	MDP0000177363	MDP177363	15	R	CN
	MDP0000578301	MDP578301	15	CL139	NL
	MDP0000316066	MDP316066	15	CL140	CNL
	MDP0000184270	MDP184270	15	CL140	CNL
	MDP0000433937	MDP433937	15	CL140	CN
	MDP0000680657	MDP680657	15	CL140	NL
	MDP0000301390	MDP301390	15	CL140	TNL
	MDP0000500503	MDP500503	15	CL140	TNL
	MDP0000300859	MDP300859	15	CL140	CT
	MDP0000136726	MDP136726	15	CL140	TNL
	MDP0000215060	MDP215060	15	CL140	TNL
	MDP0000128560	MDP128560	15	CL140	TNL
	MDP0000542613	MDP542613	15	R	TNL
	MDP0000470701	MDP470701	15	CL139	NL
	MDP0000584095	MDP584095	15	CL139	TNL
	MDP0000279176	MDP279176	15	CL139	TNL
	MDP0000123015	MDP123015	15	CL139	NL
	MDP0000321537	MDP321537	15	CL139	NL
	MDP0000165286	MDP165286	15	R	NL
	MDP0000487979	MDP487979	15	R	TN
	MDP0000386726	MDP386726	16	CL141	TNL
	MDP0000131990	MDP131990	16	CL141	NL
	MDP0000382851	MDP382851	16	CL141	TNL
	MDP0000040083	MDP040083	16	R	TNL
	MDP0000160047	MDP160047	16	CL142	TNL
	MDP0000206455	MDP206455	16	CL142	N
	MDP0000321952	MDP321952	16	CL142	TNL
	MDP0000748035	MDP748035	16	CL142	TN
	MDP0000553601	MDP553601	16	R	TNL
	MDP0000253531	MDP253531	16	CL143	NL
	MDP0000278224	MDP278224	16	CL143	NL
	MDP0000570363	MDP570363	16	R	NL
	MDP0000189493	MDP189493	16	CL144	CNL
	MDP0000426020	MDP426020	16	CL144	NL
	MDP0000751862	MDP751862	17	CL145	TNL
	MDP0000136433	MDP136433	17	CL145	NL
	MDP0000273547	MDP273547	17	CL145	CNL
	MDP0000196915	MDP196915	17	CL146	NL
	MDP0000200150	MDP200150	17	CL146	NL
	MDP0000285880	MDP285880	17	CL146	NL
	MDP0000193465	MDP193465	17	CL146	NL
	MDP0000398639	MDP398639	17	CL146	TNL
	MDP0000372663	MDP372663	17	CL146	TNL
	MDP0000826005	MDP826005	17	CL146	CNL
	MDP0000514599	MDP514599	17	R	NL
	MDP0000151683	MDP151683	17	CL147	CNL
	MDP0000129374	MDP129374	17	CL147	CNL
	MDP0000259357	MDP259357	17	R	NL
	MDP0000304068	MDP304068	n.p.	n.p.	NL
	MDP0000280319	MDP280319	17	CL148	NL
	MDP0000282012	MDP282012	17	CL148	NL
	MDP0000489404	MDP489404	17	CL148	TNL
	MDP0000477064	MDP477064	17	CL148	TN
	MDP0000267674	MDP267674	17	R	NL
	MDP0000255187	MDP255187	17	R	N
	MDP0000244934	MDP244934	17	CL149	TNL
	MDP0000266801	MDP266801	17	CL149	TNL
	MDP0000171218	MDP171218	17	CL149	TNL
	MDP0000153043	MDP153043	17	CL149	TNL
	MDP0000214360	MDP214360	17	CL149	TNL
	MDP0000442056	MDP442056	17	R	NL
	MDP0000291677	MDP291677	17	R	TNL
	MDP0000308012	MDP308012	17	CL150	CNL
	MDP0000138292	MDP138292	17	CL150	NL
	MDP0000812854	MDP812854	17	R	CNL
	MDP0000293098	MDP293098	17	CL151	NL
	MDP0000297323	MDP297323	17	CL151	NL
	MDP0000163867	MDP163867	17	R	NL
	MDP0000283441	MDP283441	17	CL152	NL
	MDP0000184980	MDP184980	17	CL152	TNL
	MDP0000190216	MDP190216	17	CL152	TNL
	MDP0000288649	MDP288649	17	CL152	TNL
	MDP0000122961	MDP122961	17	CL152	TNL
	MDP0000314078	MDP314078	17	R	NL
	MDP0000171229	MDP171229	8	CL69	NL
	MDP0000166800	MDP166800	8	CL70	CN
	MDP0000242368	MDP242368	n.p.	n.p.	TNL
	MDP0000267764	MDP267764	14	R	TNL
	MDP0000189589	MDP189589	n.p.	n.p.	TNL
	MDP0000193841	MDP193841	n.p.	n.p.	TNL
	MDP0000144730	MDP144730	n.p.	n.p.	TNL
	MDP0000293207	MDP293207	n.p.	n.p.	TNL
	MDP0000386970	MDP386970	n.p.	n.p.	TNL
	MDP0000318389	MDP318389	n.p.	n.p.	TNL
	MDP0000227547	MDP227547	n.p.	n.p.	TNL
	MDP0000201899	MDP201899	n.p.	n.p.	TNL
	MDP0000289959	MDP289959	n.p.	n.p.	TNL
	MDP0000305882	MDP305882	n.p.	n.p.	TNL
	MDP0000308801	MDP308801	n.p.	n.p.	TNL
	MDP0000292887	MDP292887	n.p.	n.p.	TNL
	MDP0000292328	MDP292328	n.p.	n.p.	TNL
	MDP0000410696	MDP410696	n.p.	n.p.	N
	MDP0000443113	MDP443113	n.p.	n.p.	N
	MDP0000289517	MDP289517	n.p.	n.p.	N
	MDP0000173111	MDP173111	n.p.	n.p.	N
	MDP0000536817	MDP536817	n.p.	n.p.	N
	MDP0000180046	MDP180046	n.p.	n.p.	N
	MDP0000249335	MDP249335	n.p.	n.p.	N
	MDP0000252549	MDP252549	n.p.	n.p.	N
	MDP0000507277	MDP507277	n.p.	n.p.	N
	MDP0000260531	MDP260531	n.p.	n.p.	N
	MDP0000286700	MDP286700	n.p.	n.p.	N
	MDP0000213925	MDP213925	n.p.	n.p.	N
	MDP0000148024	MDP148024	n.p.	n.p.	N
	MDP0000472974	MDP472974	n.p.	n.p.	N
	MDP0000696455	MDP696455	n.p.	n.p.	N
	MDP0000694809	MDP694809	1	R	TNL
	MDP0000664993	MDP664993	n.p.	n.p.	TNL
	MDP0000488916	MDP488916	n.p.	n.p.	TNL
	MDP0000586251	MDP586251	n.p.	n.p.	TNL
	MDP0000489518	MDP489518	n.p.	n.p.	TNL
	MDP0000185753	MDP185753	n.p.	n.p.	TNL
	MDP0000321772	MDP321772	n.p.	n.p.	TNL
	MDP0000295967	MDP295967	n.p.	n.p.	TNL
	MDP0000200563	MDP200563	n.p.	n.p.	TNL
	MDP0000250988	MDP250988	n.p.	n.p.	TNL
	MDP0000227761	MDP227761	n.p.	n.p.	TNL
	MDP0000157846	MDP157846	n.p.	n.p.	N
	MDP0000720656	MDP720656	n.p.	n.p.	N
	MDP0000470223	MDP470223	n.p.	n.p.	N
	MDP0000739927	MDP739927	n.p.	n.p.	N
	MDP0000126186	MDP126186	n.p.	n.p.	N
	MDP0000306108	MDP306108	n.p.	n.p.	N
	MDP0000296941	MDP296941	n.p.	n.p.	N
	MDP0000409637	MDP409637	n.p.	n.p.	N
	MDP0000157081	MDP157081	n.p.	n.p.	N
	MDP0000561437	MDP561437	n.p.	n.p.	N
	MDP0000294230	MDP294230	n.p.	n.p.	N
	MDP0000257638	MDP257638	n.p.	n.p.	N
	MDP0000276385	MDP276385	n.p.	n.p.	N
	MDP0000174203	MDP174203	n.p.	n.p.	N
	MDP0000215604	MDP215604	n.p.	n.p.	N
	MDP0000457993	MDP457993	n.p.	n.p.	N
	MDP0000407623	MDP407623	n.p.	n.p.	N
	MDP0000177824	MDP177824	n.p.	n.p.	N
	MDP0000302603	MDP302603	n.p.	n.p.	N
	MDP0000189848	MDP189848	n.p.	n.p.	N
	MDP0000192039	MDP192039	n.p.	n.p.	N
	MDP0000570859	MDP570859	n.p.	n.p.	N
	MDP0000159271	MDP159271	n.p.	n.p.	N
	MDP0000592497	MDP592497	n.p.	n.p.	N
	MDP0000734760	MDP734760	n.p.	n.p.	N
	MDP0000317951	MDP317951	n.p.	n.p.	N
	MDP0000307181	MDP307181	n.p.	n.p.	N
	MDP0000130702	MDP130702	n.p.	n.p.	N
	MDP0000202315	MDP202315	n.p.	n.p.	N
	MDP0000173034	MDP173034	n.p.	n.p.	N
	MDP0000227124	MDP227124	n.p.	n.p.	N
	MDP0000221245	MDP221245	n.p.	n.p.	N
	MDP0000786411	MDP786411	n.p.	n.p.	N
	MDP0000582553	MDP582553	n.p.	n.p.	N
	MDP0000775665	MDP775665	n.p.	n.p.	N
	MDP0000555793	MDP555793	n.p.	n.p.	N
	MDP0000469349	MDP469349	n.p.	n.p.	N
	MDP0000432951	MDP432951	n.p.	n.p.	N
	MDP0000215164	MDP215164	n.p.	n.p.	N
	MDP0000705658	MDP705658	n.p.	n.p.	N
	MDP0000738080	MDP738080	n.p.	n.p.	N
	MDP0000424757	MDP424757	n.p.	n.p.	N
	MDP0000617609	MDP617609	n.p.	n.p.	N
	MDP0000271550	MDP271550	n.p.	n.p.	N
	MDP0000240818	MDP240818	n.p.	n.p.	N
	MDP0000705431	MDP705431	n.p.	n.p.	N
	MDP0000662618	MDP662618	5	CL45	TN
	MDP0000662922	MDP662922	1	CL5	NL
	MDP0000663755	MDP663755	5	CL48	NL
	MDP0000664885	MDP664885	15	CL129	TNL
	MDP0000664993	MDP664993	n.p.	n.p.	TNL
Malus x domestica	CAJ44364.1	53 Md
	CAJ44366.1	54 Md
	AAM53976.1	55 Md
	AAM77231.1	56 Md
	AAM77232.1	57 Md
	AAM77233.1	58 Md
	AAM77234.1	59 Md
	AAM77235.1	60 Md
	AAM77236.1	61 Md
	AAM77237.1	62 Md
	AAM77239.1	63 Md
	AAM77240.1	64 Md
	AAM77241.1	65 Md
	AAM77242.1	66 Md
	AAM77243.1	67 Md
	AAM77244.1	68 Md
	AAM77245.1	69 Md
	AAM77247.1	70 Md
	AAM77248.1	71 Md
	AAM77249.1	72 Md
	AAM77250.1	73 Md
	AAQ73285.1	74 Md
	AAQ73286.1	75 Md
	AAQ73287.1	76 Md
	AAQ73291.1	77 Md
	AAQ73292.1	78 Md
	AAQ73295.1	79 Md
	AAQ73298.1	80 Md
	AAQ73299.1	81 Md
	AAQ73300.1	82 Md
	AAQ73301.1	83 Md
	AAQ93077.1	84 Md
	ABG23744.1	85 Md
	ABG23745.1	86 Md
	ABG23746.1	87 Md
	ABG23747.1	88 Md
	ABG23748.1	89 Md
	ABG23749.1	90 Md
	ABG23750.1	91 Md
	ABG23752.1	92 Md
	ABG23753.1	93 Md
	ABG23754.1	94 Md
	ABG23755.1	95 Md
	ABG23756.1	96 Md
	ABG23757.1	97 Md
	ABG23758.1	98 Md
	ABG23759.1	99 Md
	ABG23760.1	100 Md
	ABG23761.1	101 Md
	ABG23762.1	102 Md
	ABG23763.1	103 Md
	ABG23766.1	104 Md
	ABG23767.1	105 Md
	ABG23768.1	106 Md
	ABG23771.	107 Md
	ABG23772.1	108 Md
	ABG23773.1	109 Md
	ABG23775.1	110 Md
	ABG23776.1	111 Md
	ABG23778.1	112 Md
	ABG23779.1	113 Md
	ABG23780.1	114 Md
	ABG23781.1	115 Md
	ABG23782.1	116 Md
	ABG23786.1	117 Md
	ABG23787.1	118 Md
	ABG23788.1	119 Md
	ABG23792.1	120 Md
	ABG23793.1	121 Md
	ABG23796.1	122 Md
	ABG23800.1	123 Md
	ABG23801.1	124 Md
	ABG23804.1	125 Md
	ABG23805.1	126 Md
	ABG23806.1	127 Md
	ABG23807.1	128 Md
	ABG23809.1	129 Md
	ABG23810.1	130 Md
	ABG23812.1	131 Md
	ABG23813.1	132 Md
	ABG23815.1	133 Md
	ABG23817.1	134 Md
	ABG23818.1	135 Md
	ABG23819.1	136 Md
	ABG23820.1	137 Md
	ABG23822.1	138 Md
	ABG23823.1	139 Md
	ABG23824.1	140 Md
	ABG23825.1	141 Md
	ABG23827.1	142 Md
	ABG23828.1	143 Md
	ABG23829.1	144 Md
	ABG23830.1	145 Md
	ABG23831.1	146 Md
	ABG23832.1	147 Md
	ABG23833.1	148 Md
	ABG23835.1	149 Md
	ABG23838.1	150 Md
	ABG23840.1	151 Md
	ABG23842.1	152 Md
	ABG23843.1	153 Md
	ABG23844.1	154 Md
	ABG23845.1	155 Md
	ABG23846.1	156 Md
	ABG23848.1	157 Md
	ABG23849.1	158 Md
	ABG23850.1	159 Md
	ABG23851.1	160 Md
	ABG23854.1	161 Md
	ABG23856.1	162 Md
	ABG23857.1	163 Md
	ABG23858.1	164 Md
	ABG23862.1	165 Md
	ABG23863.1	166 Md
	ABG23864.1	167 Md
	ABG23865.1	168 Md
	ABG23867.1	169 Md
	ABG23868.1	170 Md
	ABG23871.1	171 Md
	ABG23877.1	172 Md
	ABG23880.1	173 Md
	ABG23881.1	174 Md
	ABG23882.1	175 Md
	ABG23883.1	176 Md
	ABG23886.1	177 Md
	ABG23888.1	178 Md
	ABG23889.1	179 Md
	ABG23891.1	180 Md
	ABG23892.1	181 Md
	ABG23895.1	182 Md
	ABG23896.1	183 Md
	ABG23898.1	184 Md
	ABG23900.1	185 Md
	ABG23902.1	186 Md
	ABG23906.1	187 Md
	ABG23911.1	188 Md
	ABG23912.1	189 Md
	ABG23913.1	190 Md
	ABG23914.1	191 Md
	ABG23915.1	192 Md
	ABG23918.1	193 Md
	ABG23919.1	194 Md
	ABJ51879.1	195 Md
	ABJ51880.1	196 Md
	ABJ51881.1	197 Md
	ABJ51882.1	198 Md
	ABJ51883.1	199 Md
	ABJ51884.1	200 Md
	ABJ51885.1	201 Md
	ABJ51889.1	202 Md
Malus baccta	AAM77266	9 Mb
	AAM77268	10 Mb
	AAM77269	11 Mb
	AAM77270	12 Mb
	AAM77271	13 Mb
	AAQ93074	14 Mb
	AAQ93075	15 Mb
	BankIt1596969	16 Mb
	BankIt1596969	17 Mb
	BankIt1596969	18 Mb
	BankIt1596969	19 Mb
	BankIt1596969	20 Mb
	BankIt1596969	21 Mb
	BankIt1596969	22 Mb
	BankIt1596969	23 Mb
	BankIt1596969	24 Mb
	BankIt1596969	25 Mb
Malus florentina	BankIt1596969	90 Mflore
	BankIt1596969	3 Mflore
Malus floribunda	ABG23923	4 Mflor
	ABG23924	5 Mflor
	ABG23925	6 Mflor
	ABG23926	7 Mflor
	ABG23928	8 Mflor
	ABG23929	9 Mflor
	ABG23930	10 Mflor
	ABG23931	11 Mflor
	ABG23932	12 Mflor
	ABG23933	13 Mflor
	ABG23934	14 Mflor
	ABG23935	15 Mflor
	ABG23936	16 Mflor
	ABG23937	17 Mflor
	ABG23939	18 Mflor
	ABG23940	19 Mflor
	ABG23941	20 Mflor
	ABG23946	21 Mflor
	ABG23948	22 Mflor
	ABG23949	23 Mflor
	ABG23950	24 Mflor
	ABG23951	25 Mflor
	ABG23954	26 Mflor
	ABG23955	27 Mflor
	ABG23956	28 Mflor
	ABG23957	29 Mflor
	ABG23958	30 Mflor
	ABG23959	31 Mflor
	ABG23960	32 Mflor
	ABG23961	33 Mflor
	ABG23962	34 Mflor
	ABG23964	35 Mflor
	ABG23965	36 Mflor
	ABG23967	37 Mflor
	ABG23969	38 Mflor
	ABG23970	39 Mflor
	ABG23971	40 Mflor
	ABG23972	41 Mflor
	ABG23975	42 Mflor
	ABG23977	43 Mflor
	ABG23978	44 Mflor
	ABG23979	45 Mflor
	ABG23981	46 Mflor
	ABG23982	47 Mflor
	ABG23983	48 Mflor
	ABG23985	49 Mflor
	ABG23986	50 Mflor
	ABG23989	51 Mflor
	ABG23990	52 Mflor
	ABG23991	53 Mflor
	ABG23993	54 Mflor
	ABG23994	55 Mflor
	ABG23997	56 Mflor
	ABG23998	57 Mflor
	ABG23999	58 Mflor
	ABG24000	59 Mflor
	ABG24002	60 Mflor
	ABG24003	61 Mflor
	ABG24004	62 Mflor
	ABG24005	63 Mflor
	ABG24006	64 Mflor
	ABG24009	65 Mflor
	ABG24011	66 Mflor
	ABG24015	67 Mflor
	ABG24016	68 Mflor
	ABG24017	69 Mflor
	ABG24018	70 Mflor
	ABG24019	71 Mflor
	ABG24020	72 Mflor
	ABG24024	73 Mflor
	ABG24025	74 Mflor
	ABG24027	75 Mflor
	BankIt1596969	1 Mflori
	BankIt1596969	2 Mflori
	BankIt1596969	3 Mflori
Malus fusca	BankIt1596969	4 Mfu
Malus halliana	BankIt1596969	1 Mha
	BankIt1596969	2 Mha
	BankIt1596969	3 Mha
Malus honanensis	BankIt1596969	1 Mho
	BankIt1596969	2 Mho
	BankIt1596969	3 Mho
	BankIt1596969	4 Mho
	BankIt1596969	5 Mho
Malus hupehensis	BankIt1596969	1 Mhu
	BankIt1596969	2 Mhu
	BankIt1596969	4 Mu
Malus x hybrid	BankIt1596969	1 Mhy
	BankIt1596969	2 Mhy
	BankIt1596969	3 Mhy
	BankIt1596969	4 Mhy
	BankIt1596969	5 Mhy
	BankIt1596969	6 Mhy
	BankIt1596969	7 Mhy
Malus kansuensis	BankIt1596969	1 Mk
	BankIt1596969	2 Mk
	BankIt1596969	4 Mk
	BankIt1596969	5 Mk
Malus micromalus	BankIt1596969	1 Mm
Malus orientalis	BankIt1596969	2 Mo
	BankIt1596969	3 Mo
	BankIt1596969	4 Mo
	BankIt1596969	5 Mo
	BankIt1596969	6 Mo
	BankIt1596969	7 Mo
	BankIt1596969	8 Mo
	BankIt1596969	9 Mo
	BankIt1596969	10 Mo
	BankIt1596969	11 Mo
	BankIt1596969	12 Mo
	BankIt1596969	13 Mo
Malus prattii	BankIt1596969	1 Mpra
Malus prunifolia	AF516629	17 Mpru
	AF516630	18 Mpru
	AF516632	19 Mpru
	AF516633	20 Mpru
	AF516634	21 Mpru
	AF516635	22 Mpru
	AF516636	23 Mpru
	AF516637	24 Mpru
	AF516638	25 Mpru
	AF516639	26 Mpru
	AF516640	27 Mpru
	AF516641	28 Mpru
	AF516642	29 Mpru
	AF516643	30 Mpru
	AF516644	31 Mpru
	AF516646	32 Mpru
	BankIt1596969	33 Mpru
Malus pumila	BankIt1596969	1 Mpu
	BankIt1596969	2 Mpu
	BankIt1596969	3 Mpu
	BankIt1596969	4 Mpu
	BankIt1596969	5 Mpu
	BankIt1596969	6 Mpu
Malus x robusta	BankIt1596969	1 Mr
	BankIt1596969	2 Mr
	BankIt1596969	4 Mr
	BankIt1596969	5 Mr
	BankIt1596969	7 Mr
Malus sargentii	BankIt1596969	1 Msa
	BankIt1596969	2 Msa
	BankIt1596969	3 Msa
Malus sieboldii	BankIt1596969	1 Msieb
	BankIt1596969	2 Msieb
	BankIt1596969	3 Msieb
	BankIt1596969	4 Msieb
	BankIt1596969	5 Msieb
Malus sieversii	BankIt1596969	2 Msiev
	BankIt1596969	3 Msiev
	BankIt1596969	4 Msiev
	BankIt1596969	6 Msiev
	BankIt1596969	7 Msiev
	BankIt1596969	8 Msiev
	BankIt1596969	10 Msiev
	BankIt1596969	11 Msiev
	BankIt1596969	12 Msiev
Malus sikkimensis	BankIt1596969	1 Msik
	BankIt1596969	2 Msik
	BankIt1596969	3 Msik
	BankIt1596969	4 Msik
	BankIt1596969	5 Msik
	BankIt1596969	6 Msik
	BankIt1596969	7 Msik
	BankIt1596969	8 Msik
	BankIt1596969	9 Msik
	BankIt1596969	10 Msik
	BankIt1596969	11 Msik
	BankIt1596969	12 Msik
Malus x sublobata	BankIt1596969	1 Msu
	BankIt1596969	2 Msu
	BankIt1596969	3 Msu
	BankIt1596969	4 Msu
	BankIt1596969	5 Msu
Malus sylvestris	BankIt1596969	1 Msy
	BankIt1596969	2 Msy
	BankIt1596969	3 Msy
	BankIt1596969	4 Msy
	BankIt1596969	5 Msy
	BankIt1596969	6 Msy
	BankIt1596969	7 Msy
	BankIt1596969	8 Msy
Malus transitoria	BankIt1596969	1 Mt
	BankIt1596969	2 Mt
	BankIt1596969	4 Mt
	BankIt1596969	5 Mt
	BankIt1596969	7 Mt
	BankIt1596969	8 Mt
	BankIt1596969	9 Mt
Malus yunnanensis	BankIt1596969	1 My
	BankIt1596969	2 My
Pyrus communis	ACJ05208	Pc42
	ACJ05209	Pc41
	ACJ05210	Pc40
	ACJ05211	Pc39
	ACJ05212	Pc38
	ACJ05213	Pc37
	ACJ05214	Pc36
	ACJ05215	Pc35
	ACJ05216.	Pc34
	ACJ05217	Pc33
	ACJ05218	Pc32
	ACJ05220	Pc31
	ACJ05221	Pc30
	ACJ05222	Pc29
	ACJ05223	Pc28
	ACJ05224	Pc27
	ACJ05225	Pc26
	CAE46475	Pc6
	CAE46476	Pc7
	CAE46477	Pc14
	CAE46478	Pc15
	CAE46479	Pc16
	CAE46509	Pc4
	CAE46510	Pc5
	CAE46510	Pc17
	CAE46511	Pc18
	CAE46512	Pc19
	CAE46513	Pc20
	CAE46514	Pc21
	CAE46654	Pc22
	CAE46655	Pc11
	CAE46655	Pc23
	CAE48307	Pc1
	CAE48307	Pc24
Prunus avium	ABH06370	PrAv1
	ABH06371	PrAv2
	ABH06372	PrAv3
	ABH06373	PrAv4
	ABH06374	PrAv5
	ABH06375	PrAv6
	ABH06376	PrAv7
	ABH06377	PrAv8
	ABH06378	PrAv9
	ABH06379	PrAv10
	ABH06380	PrAv11
	ABH06381	PrAv12
	ABH06382	PrAv13
	ABH06383	PrAv14
	ABH06384	PrAv15
	ABH06385	PrAv16
	ABH06386	PrAv17
	ABH06387	PrAv18
	ABH06388	PrAv19
	ABH06390	PrAv20
	ABH06391	PrAv21
	ABH06393	PrAv22
	ABH06394	PrAv23
	ABH06395	PrAv24
	ABH06396	PrAv25
	ABH06398	PrAv26
	ABH06399	PrAv27
	ABH06400	PrAv28
	ABH06401	PrAv29
	ABH06402	PrAv30
	ABH06403	PrAv31
	ABH06404	PrAv32
	ABH06405	PrAv33
	ABH06406	PrAv34
	ABH06407	PrAv35
	ABH06408	PrAv36
	ABH06409	PrAv37
	ABH06410	PrAv38
	ABH06411	PrAv39
	ABH06412	PrAv40
	ABH06413	PrAv41
	ABH06414	PrAv42
	ABH06415	PrAv43
	ABH06416	PrAv44
	ABH06419	PrAv45
	ABH06420	PrAv46
	ABH06421	PrAv47
	ABH06422	PrAv48
	ABH06423	PrAv49
	ABH06424	PrAv50
	ABH06428	PrAv51
	ABH06430	PrAv52
	ABH06431	PrAv53
	ABH06432	PrAv54
	ABH06433	PrAv55
	ABH06434	PrAv56
	ABH06435	PrAv57
	ABH06436	PrAv58
	ABH06437	PrAv59
	ABH06438	PrAv60
	ABH06439	PrAv61
	ABH06440	PrAv62
	ABH06441	PrAv63
	ABH06442	PrAv64
	ABH06443	PrAv65
	ABH06445	PrAv66
	ABH06446	PrAv67
	ABH06447	PrAv68
	ABH06450	PrAv69
	ABH06451	PrAv70
	ABH06452	PrAv71
	ABH06453	PrAv72
	ABH06454	PrAv73
	ABH06455	PrAv74
	ABH06456	PrAv75
	ABH06457	PrAv76
	ABH06458	PrAv77
	ABH06459	PrAv78
	ABH06460	PrAv79
	ABH06461	PrAv80
	ABH06463	PrAv81
	ABH06464	PrAv82
	ABH06466	PrAv83
	ABH06467	PrAv84
	ABH06470	PrAv85
	ABH06471	PrAv86
	ABH06472	PrAv87
	ABH06473	PrAv88
	ABH06474	PrAv89
	ABH06475	PrAv90
	ABH06476	PrAv91
	ABH06477	PrAv92
	ABH06478	PrAv93
	ABH06479	PrAv94
	ABH06480	PrAv95
	ABH06481	PrAv96
	ABJ55917	PrAv97
	ABJ55918	PrAv98
	ABJ55919	PrAv99
	ABJ55920	PrAv100
	ABJ55921	PrAv101
	ABJ55922	PrAv102
	ABJ55923	PrAv103
	ABJ55924	PrAv104
	ABJ55926	PrAv105
	ABJ55927	PrAv106
	ABJ55928	PrAv107
	ABJ55929	PrAv108
	ABJ55930	PrAv109
	ABJ55932	PrAv110
	ABJ55933	PrAv111
	ABJ55934	PrAv112
	ABJ55936	PrAv113
	ABJ55938	PrAv114
	ABJ55939	PrAv115
	ABJ55940	PrAv116
	ABJ55942	PrAv117
	ABJ55943	PrAv118
	ABJ55944	PrAv119
	ABJ55945	PrAv120
	ABJ55946	PrAv121
	ABJ55947	PrAv122
	ABJ55948	PrAv123
	ABJ55949	PrAv124
	ABJ55950	PrAv125
	ABJ55951	PrAv126
	ABJ55952	PrAv127
	ABJ55953	PrAv128
	ABJ55954	PrAv129
	ABJ55956	PrAv130
	ABJ55957	PrAv131
	ABJ55958	PrAv132
	ABJ55959	PrAv133
	ABJ55960	PrAv134
	ABJ55964	PrAv135
	ABJ55966	PrAv136
	ABJ55967	PrAv137
	ABJ55969	PrAv138
	ABJ55970	PrAv139
	ABJ55971	PrAv140
	ABJ55972	PrAv141
	ABJ55975	PrAv142
	DQ867135	PrAv174
	DQ867136	PrAv151
	DQ867141	PrAv153
	DQ867157	PrAv155
	DQ867160	PrAv145
	DQ867187	PrAv175
	DQ867198	PrAv181
	DQ867206	PrAv144
	DQ867219	PrAv165
	DQ867227	PrAv173
	DQ867230	PrAv146
	DQ867239	PrAv178
	DQ988624	PrAv161
	DQ988634	PrAv169
	DQ988637	PrAv160
	DQ988641	PrAv163
	DQ988645	PrAv191
	DQ988649	PrAv172
	DQ988651	PrAv184
	DQ988656	PrAv148
	DQ988662	PrAv143
	DQ988663	PrAv185
	DQ988679	PrAv187
	HQ263311	PrAv190
Prunus cerasus var. caproniana	ABI30279	PrCe1
	ABI30280	PrCe2
	ABI30281	PrCe3
	ABI30282	PrCe4
	ABI30283	PrCe5
	ABI30284	PrCe6
	ABI30285	PrCe7
	ABI30287	PrCe8
	ABI30289	PrCe9
	ABI30290	PrCe10
	ABI30291	PrCe11
	ABI30292	PrCe12
	ABI30293	PrCe13
	ABI30294	PrCe14
	ABI30295	PrCe15
	ABI30296	PrCe16
	ABI30297	PrCe17
	ABI30298	PrCe18
	ABI30299	PrCe19
	ABI30300	PrCe20
	ABI30301	PrCe21
	ABI30302	PrCe22
	ABI30303	PrCe23
	ABI30304	PrCe24
	ABI30306	PrCe25
	ABI30307	PrCe26
	ABI30309	PrCe27
	ABI30310	PrCe28
	ABI30312	PrCe29
	ABI30313	PrCe30
	ABI30314	PrCe31
	ABI30315	PrCe32
	ABI30316	PrCe33
	ABI30317	PrCe34
	ABI30318	PrCe35
	ABI30320	PrCe36
	ABI30321	PrCe37
	ABI30322	PrCe38
	ABI30323	PrCe39
	ABI30324	PrCe40
	ABI30325	PrCe41
	ABI30326	PrCe42
	ABI30327	PrCe43
	ABI30329	PrCe44
	ABI30330	PrCe45
	ABI30332	PrCe46
	DQ870786	PrCe57
	DQ870787	PrCe76
	DQ870790	PrCe47
	DQ870790	PrCe52
	DQ870792	PrCe73
	DQ870794	PrCe62
	DQ870804	PrCe53
	DQ870814	PrCe61
	DQ870818	PrCe70
	DQ870824	PrCe59
	DQ870831	PrCe63
	DQ870835	PrCe54
	DQ870837	PrCe60
	DQ870838	PrCe71
	DQ870839	PrCe58
Prunus persica	84142767	PrPe1
	84142771	PrPe2
	84142774	PrPe3
	84142772	PrPe4
	84142773	PrPe5
	AAT09451	PrPe6
	AAT09451	PrPe7
Prunus serrulata	ABH06482	PrSe1
	ABH06483	PrSe2
	ABH06484	PrSe3
	ABH06485	PrSe4
	ABH06486	PrSe5
	ABH06487	PrSe6
	ABH06488	PrSe7
	ABH06489	PrSe8
	ABH06490	PrSe9
	ABH06491	PrSe10
	ABH06492	PrSe11
	ABH06493	PrSe12
	ABH06494	PrSe13
	ABH06496	PrSe14
	ABH06497	PrSe15
	ABH06498	PrSe16
	ABH06499	PrSe17
	ABH06500	PrSe18
	ABH06501	PrSe19
	ABH06502	PrSe20
	ABH06503	PrSe21
	ABH06504	PrSe22
	ABH06505	PrSe23
	ABH06506	PrSe24
	ABH06507	PrSe25
	ABH06508	PrSe26
	ABH06509	PrSe27
	ABH06510	PrSe28
	ABH06511	PrSe29
	ABH06512	PrSe30
	ABH06513	PrSe31
	ABH06514	PrSe32
	ABH06515	PrSe33
	ABH06516	PrSe34
	ABH06517	PrSe35
	ABH06518	PrSe36
	ABH06519	PrSe37
	ABH06520	PrSe38
	ABH06521	PrSe39
	ABH06522	PrSe40
	ABH06523	PrSe41
	ABH06524	PrSe42
	ABH06525	PrSe43
	ABH06526	PrSe44
	ABH06527	PrSe45
	ABH06528	PrSe46
	ABH06529	PrSe47
	ABH06530	PrSe48
	ABH06531	PrSe49
	ABH06532	PrSe50
	ABH06533	PrSe51
	ABH06534	PrSe52
	ABH06535	PrSe53
	ABH06536	PrSe54
	ABH06537	PrSe55
	ABH06539	PrSe56
	ABH06540	PrSe57
	ABH06541	PrSe58
	ABH06542	PrSe59
Rosa hybrid cultivar	CAJ27115	Rh23
	CAJ27116	Rh42
	CAJ27117	Rh30
	CAJ27118	Rh44
	CAJ27119	Rh18
	CAJ27120	Rh46
	CAJ27121	Rh19
	CAJ27122	Rh48
	CAJ27123	Rh22
	CAJ27124	Rh50
	CAJ27125	Rh12
	CAJ27126	Rh52
	CAJ27127	Rh40
	CAJ27128	Rh38
	CAJ27129	Rh31
	CAJ27130	Rh24
	CAJ27131	Rh55
	CAJ27132	Rh25
	CAJ27133	Rh36
	CAJ27134	Rh21
	CAJ27135	Rh37
	CAJ27136	Rh32
	CAJ27137	Rh17
	CAJ27138	Rh59
	CAJ27139	Rh1
	CAJ27140	Rh61
	CAJ27141	Rh7
	CAJ27142	Rh34
	CAJ27143	Rh5
	CAJ27144	Rh8
	CAJ27145	Rh9
	CAJ27145	Rh64
	CAJ27146	Rh65
	CAJ27147	Rh4
	CAJ27148	Rh6
	CAJ27149	Rh67
	CAJ27150	Rh35
	CAJ27978	Rh26
	CAJ27979	Rh10
	CAJ28032	Rh13
	CAJ28033	Rh69
	CAK29485	Rh70
	CAL69644	Rh71
	CAL69645	Rh72
	CAL69646	Rh73
	CAL69647	Rh74
	CAL69648	Rh75
	CAL69649	Rh76
	CAL69650	Rh77
	CAL69651	Rh78
	CAL69652	Rh79
	CAL69653	Rh80
	CAL69654	Rh81
	CAL69655	Rh82
	CAL69656	Rh83
	CAL69657	Rh84
	CAL69658	Rh85
	CAL69659	Rh86
	CAL69660	Rh87
	CAL69661	Rh88
	CAL69662	Rh89
	CAL69663	Rh90
	CAL69664	Rh91
	CAL69665	Rh92
	CAL69666	Rh93
	CAL69667	Rh94
	CAL69668	Rh95
	CAL69669	Rh96
	CAL69670	Rh97
	CAL69671	Rh98
	CAL69672	Rh99
	CAL69673	Rh100
	CAL69674	Rh101
	CAL69675	Rh102
	CAL69677	Rh103
	CAL69678	Rh104
	CAL69679	Rh105
	CAL69680	Rh106
	CAL69681	Rh107
	CAL69682	Rh108
	CAL69683	Rh109
	CAL69684	Rh110
	CAL69685	Rh111
	CAL69686	Rh112
	CAL69687	Rh113
	CAL69688	Rh114
	CAL69689	Rh115
	CAL69690	Rh116
	CAL69691	Rh117
Rubus idaeus	BV681230	Ri20
	BV681231	Ri31
	BV681232	Ri40
	BV681233	Ri45
	BV681234	Ri48
	BV681235	Ri55
	BV681236	Ri59
	BV681237	Ri60
	BV681238	Ri61
	BV681239	Ri21
	BV681240	Ri22
	BV681241	Ri23
	BV681242	Ri24
	BV681243	Ri25
	BV681244	Ri26
	BV681245	Ri27
	BV681246	Ri28
	BV681247	Ri29
	BV681248	Ri30
	BV681249	Ri32
	BV681250	Ri33
	BV681251	Ri34
	BV681252	Ri35
	BV681253	Ri36
	BV681254	Ri37
	BV681255	Ri38
	BV681256	Ri39
	BV681257	Ri41
	BV681258	Ri42
	BV681259	Ri43
	BV681260	Ri44
	BV681261	Ri46
	BV681262	Ri47
	BV681263	Ri49
	BV681264	Ri50
	BV681265	Ri51
	BV681266	Ri52
	BV681267	Ri53
	BV681268	Ri54
	BV681269	Ri56
	BV681270	Ri57
	BV681271	Ri58
	BV681272	Ri62
	BV681273	Ri64
	BV681274	Ri69
	BV681275	Ri70
	BV681276	Ri63
	BV681277	Ri65
	BV681278	Ri66
	BV681279	Ri67
	BV681280	Ri68
	BV681281	Ri71
	BV681282	Ri73
	BV681283	Ri72
	BV681284	Ri74
	BV681285	Ri75
	BV681287	Ri1
	BV681288	Ri2
	BV681289	Ri3
	BV681290	Ri4
	BV681291	Ri5
	BV681292	Ri6
	BV681293	Ri7
	BV681294	Ri8
	BV681295	Ri9
	BV681296	Ri10
	BV681297	Ri11
	BV681298	Ri12
	BV681299	Ri14
	BV681300	Ri15
	BV681301	Ri16
	BV681302	Ri13
	BV681303	Ri17
	BV681304	Ri18
	BV681305	Ri19
Rosa roxburghii	AAT07074	Rr7
	AAT07075	Rr8
	AAT07076	Rr6
	AAT07077	Rr1
	AAT07078	Rr5
	AAT07079	Rr3
	AAT07080	Rr2
	AAT07082	Rr10
	AAT07083	Rr9
	AAT07084	Rr4
	AAT28407	Rr19
	AAT28408	Rr17
	AAT28411	Rr22
	AAT28413	Rr12
	AAT28415	Rr16
	AAT28416	Rr18
	AAT28417	Rr21
	AAT28418	Rr28
	AAT28420	Rr20
	AAT28421	Rr25
	AAT28422	Rr11
	AAT28423	Rr14
	AAT28424	Rr23
	AAT28426	Rr15
	AAT28427	Rr26
	AAT28430	Rr29
	AAT28431	Rr30
	AAT28432	Rr36
	AAT28433	Rr37
	AAT28434	Rr31
	AAT28435	Rr38
	AAT28436	Rr35
	AAT28437	Rr32
	AAT28438	Rr33
	AAT28439	Rr34
	AAT28440	Rr13
Fragaria x ananassa	AAT40971	Fa1
	AAT40976	Fa2
	AAT40977	Fa3
	AAT40972	Fa4
	AAT40974	Fa5
	AAT40975	Fa6
	AAT40973	Fa7
	AAT40970	Fa8
	AAT40969	Fa9
	AAT40968	Fa10
	AAT40965	Fa11
	AAT40966	Fa12
	AAT40967	Fa13
Fragaria chiloensis	AAT40980	Fc3
	AAT40979	Fc4
Fragaria vesca	AAT40978	Fv1
Vitis Vinifera	VV78X272865.9_2	VTv1
	VV78X122207.10_1	VTv2
	VV78X051009.7_1	VTv3
	VV78X095816.3_2	VTv4
	VV78X189970.2_1	VTv5
	VV78X177146.3_1	VTv6
	VV78X124158.87_3	VTv7
	VV78X088039.13_1	VTv8
	VV78X062736.11_1	VTv9
	VV78X101720.16_1	VTv10
	VV78X122207.10_5	VTv11
	VV78X148541.8_4	VTv12
	VV78X246325.2_3	VTv13
	VV78X016247.6_1	VTv14
	VV78X025573.23_1	VTv15
	VV78X176303.5_1	VTv16
	VV78X147582.13_1	VTv17
	VV78X266229.6_1	VTv18
	VV78X039425.4_2	VTv19
	VV78X067887.5_7	VTv20
	VV78X128663.5_1	VTv21
	VV78X111641.5_2	VTv22
	VV78X260730.42_20	VTv23
	VV78X132261.21_2	VTv24
	VV78X195327.12_1	VTv25
	VV78X210150.5_1	VTv26
	VV78X137549.4_2	VTv27
	VV78X245461.4_1	VTv28
	VV78X004844.6_2	VTv29
	VV78X003983.6_3	VTv30
	VV78X019431.6_1	VTv31
	VV78X039425.4_1	VTv32
	VV78X063659.14_1	VTv33
	VV78X276463.11_1	VTv34
	VV78X170492.16_1	VTv35
	VV78X214367.23_2	VTv36
	VV78X148054.15_1	VTv37
	VV78X194983.10_1	VTv38
	VV78X164561.3_1	VTv39
	VV78X243944.12_2	VTv40
	VV78X071330.12_1	VTv41
	VV78X252551.18_3	VTv42
	VV78X185952.15_1	VTv43
	VV78X082759.10_1	VTv44
	VV78X194565.7_1	VTv45
	VV78X006102.3_1	VTv46
	VV78X036761.7_1	VTv47
	VV78X035788.5_1	VTv48
	VV78X258158.4_2	VTv49
	VV78X257140.27_2	VTv50
	VV78X084691.21_1	VTv51
	VV78X008825.4_1	VTv52
	VV78X210166.4_2	VTv53
	VV78X220013.6_1	VTv54
	VV78X256499.4_2	VTv55
	VV78X121254.2_1	VTv56
	VV78X238210.3_1	VTv57
	VV78X046778.11_2	VTv58
	VV78X165619.8_1	VTv59
	VV78X114712.7_2	VTv60
	VV78X004134.9_2	VTv61
	VV78X268107.8_1	VTv62
	VV78X222628.9_2	VTv63
	VV78X269447.8_4	VTv64
	VV78X097261.3_1	VTv65
	VV78X128663.5_2	VTv66
	VV78X068727.3_1	VTv67
	VV78X197054.8_2	VTv68
	VV78X178686.15_1	VTv69
	VV78X102540.11_1	VTv70
	VV78X005739.5_2	VTv71
	VV78X265299.22_3	VTv72
	VV78X124355.5_1	VTv73
	VV78X156250.4_1	VTv74
	VV78X178447.10_1	VTv75
	VV78X234139.20_1	VTv76
	VV78X088033.7_1	VTv77
	VV78X119916.20_1	VTv78
	VV78X003301.27_1	VTv79
	VV78X251728.45_3	VTv80
	VV78X266711.4_2	VTv81
	VV78X210805.22_1	VTv82
	VV78X023046.6_1	VTv83
	VV78X030048.70_5	VTv84
	VV78X006949.3_1	VTv85
	VV78X087082.3_1	VTv86
	VV78X220284.5_1	VTv87
	VV78X019677.33_1	VTv88
	VV78X081614.6_1	VTv89
	VV78X220144.38_2	VTv90
	VV78X084386.3_1	VTv91
	VV78X101301.8_2	VTv92
	VV78X229214.4_1	VTv93
	VV78X052634.12_4	VTv94
	VV78X245944.3_2	VTv95
	VV78X017515.3_2	VTv96
	VV78X044023.16_1	VTv97
	VV78X165235.3_2	VTv98
	VV78X009812.2_1	VTv99
	VV78X108101.19_1	VTv100
	VV78X102000.9_2	VTv101
	VV78X093536.13_1	VTv102
	VV78X094289.10_1	VTv103
	VV78X036507.3_1	VTv104
	VV78X164499.37_1	VTv105
	VV78X201022.18_1	VTv106
	VV78X275204.17_4	VTv107
	VV78X121386.4_1	VTv108
	VV78X247338.6_2	VTv109
	VV79X010287.4_1	VTv110
	VV78X149600.8_1	VTv111
	VV78X192949.20_1	VTv112
	VV78X251334.16_2	VTv113
	VV78X028112.5_1	VTv114
	VV78X048927.11_1	VTv115
	VV78X051155.4_1	VTv116
	VV78X150846.18_1	VTv117
	VV78X116426.6_2	VTv118
	VV78X133215.5_1	VTv119
	VV78X057788.4_1	VTv120
	VV78X102894.12_2	VTv121
	VV78X217269.9_1	VTv122
	VV78X125117.2_2	VTv123
	VV78X063746.5_1	VTv124
	VV78X061157.4_1	VTv125
	VV78X119916.16_5	VTv126
	VV78X210944.11_4	VTv127
	VV78X239383.4_1	VTv128
	VV78X080164.3_1	VTv129
	VV78X201665.71_2	VTv130
	VV78X244687.9_1	VTv131
	VV78X028186.55_1	VTv132
	VV78X027985.5_1	VTv133
	VV79X004014.3_5	VTv134
	VV78X147990.12_1	VTv135
	VV78X256772.10_1	VTv136
	VV78X180694.3_1	VTv137
	VV78X095551.6_1	VTv138
	VV78X098582.7_3	VTv139
	VV78X081605.30_6	VTv140
	VV78X245937.7_1	VTv141
	VV78X027638.3_1	VTv142
	VV78X176187.14_5	VTv143
	VV78X082108.2_2	VTv144
	VV78X204179.33_1	VTv145
	VV78X171202.65_1	VTv146
	VV78X180007.4_1	VTv147
	VV78X131611.27_4	VTv148
	VV78X094558.19_8	VTv149
	VV78X178454.22_1	VTv150
	VV78X006995.8_3	VTv151
	VV79X001832.3_1	VTv152
	VV78X131006.2_1	VTv153
	VV78X075632.16_1	VTv154
	VV78X010001.4_2	VTv155
	VV78X210694.12_1	VTv156
	VV78X254581.4_1	VTv157
	VV78X019431.42_1	VTv158
	VV78X080924.2_1	VTv159
	VV78X009574.8_1	VTv160
	VV78X125721.14_1	VTv161
	VV78X139345.7_1	VTv162
	VV79X000139.4_2	VTv163
	VV78X245944.3_1	VTv164
	VV78X190648.14_1	VTv165
	VV78X012635.6_1	VTv166
	VV78X264840.8_1	VTv167
	VV78X277850.23_1	VTv168
	VV78X250953.6_1	VTv169
	VV78X155079.8_1	VTv170
	VV78X171037.3_2	VTv171
	VV78X099469.12_1	VTv172
	VV78X115004.17_3	VTv173
	VV78X162720.7_3	VTv174
	VV78X058132.21_3	VTv175
	VV78X143647.5_1	VTv176
	VV78X017721.6_1	VTv177
	VV78X047414.5_1	VTv178
	VV78X260437.23_2	VTv179
	VV78X256927.6_1	VTv180
	VV78X157915.6_2	VTv181
	VV78X209833.11_1	VTv182
	VV78X239778.7_2	VTv183
	VV78X060942.14_1	VTv184
	VV78X188706.5_1	VTv185
	VV78X037449.5_1	VTv186
	VV78X033734.11_2	VTv187
	VV78X102886.8_3	VTv188
	VV78X168060.4_1	VTv189
	VV78X063614.6_1	VTv190
	VV78X075005.9_1	VTv191
	VV78X239718.3_1	VTv192
	VV78X261731.23_1	VTv193
	VV78X180671.3_1	VTv194
	VV78X154193.5_1	VTv195
	VV78X244192.9_3	VTv196
	VV78X185588.23_1	VTv197
	VV78X115004.17_1	VTv198
	VV78X220407.12_10	VTv199
	VV78X107722.9_2	VTv200
	VV78X003499.5_1	VTv201
	VV78X089761.8_4	VTv202
	VV78X036801.8_1	VTv203
	VV78X253606.15_1	VTv204
	VV78X276463.10_1	VTv205
	VV78X119090.4_1	VTv206
	VV78X071823.11_3	VTv207
	VV78X119916.16_1	VTv208
	VV78X084754.24_1	VTv209
	VV78X228757.7_1	VTv210
	VV78X137751.6_2	VTv211
	VV78X257821.3_2	VTv212
	VV78X154374.9_2	VTv213
	VV78X014944.5_1	VTv214
	VV78X072456.7_1	VTv215
	VV78X234265.45_4	VTv216
	VV78X035086.3_3	VTv217
	VV78X022182.39_3	VTv218
	VV78X119662.12_2	VTv219
	VV78X026818.8_2	VTv220
	VV78X254581.4_4	VTv221
	VV78X065648.16_1	VTv222
	VV78X093647.43_1	VTv223
	VV78X159901.12_1	VTv224
	VV78X072670.4_1	VTv225
	VV78X267541.3_1	VTv226
	VV78X169829.2_1	VTv227
[truncated: 518 more rows]

## Sheet: Sheet3
			BankIt1596969 Mt1
			BankIt1596969 Mt2
			BankIt1596969 Mt4
			BankIt1596969 Mt5
			BankIt1596969 Mt7
			BankIt1596969 Mt8
			BankIt1596969 Mt9
			BankIt1596969 My1
			BankIt1596969 My2
